# Supplementary material for: Urinary detection of therapy-induced senescence and fibrosis using an injectable albumin-based nanoprobe
Source: Nat Aging. 2026 May 13;6(5):1158–76. doi: 10.1038/s43587-026-01116-z (PMC13190281; doi:10.1038/s43587-026-01116-z)
Supplement: Supplementary file 4 — Statistical source data for Supplementary Figures 1–34. [file 43587_2026_1116_MOESM4_ESM.xlsx]

## Sheet: Fig. S1
B
	Untreated			+Cisplatin			+Docetaxel			+Pemetrexed			+Palbociclib
A549	2.08	3.85	1.8	93	90.83	90.83	93	94.23	97.73	93	98.36	94.23	93	94.23	97.73
C
	CDKN1A			GLB1			LMNB1
Cisplatin	6.515	6.318	6.34	1.652	1.612	1.664	-3.068	-2.816	-2.975
Docetaxel	7.766	7.859	7.942	2.867	2.917	3.297	-1.94	-1.684	-1.575
Pemetrexed	6.167	6.602	6.512	2.327	2.596	2.703	-1.574	-1.463	-1.709
Palbociclib	4.108	3.702	3.512	2.203	2.003	2.93	-1.092	-1.115	-0.98
D
Time, h	Untreated			+Cisplatin			+Docetaxel			+Pemetrexed			+Palbociclib
0	28.4991	29.2506	23.2916	20.5046	22.9455	19.8895	20.5068	24.5219	17.7231	21.0485	21.5743	21.5743	20.8135	24.5846	22.9753
6	30.6643	31.2719	25.4411	20.9805	23.4316	20.3511	24.018	24.6447	20.0766	24.8352	26.7642	26.7642	20.9161	22.686	25.0966
12	32.2536	33.1051	27.0188	24.1889	26.7089	22.4632	23.7162	24.1569	19.7046	22.8795	22.8279	24.8279	26.8088	23.5139	26.0221
18	39.9231	42.9758	34.6324	22.3746	25.9632	22.5534	20.817	25.6799	20.9618	22.7379	23.1771	23.1771	29.6438	24.3177	27.8624
24	44.8048	42.9863	41.4786	22.6542	25.3563	23.6746	20.417	27.2615	22.3254	24.9057	26.1953	26.1953	32.9354	27.5731	29.1442
30	48.2739	49.547	40.9225	21.1563	26.8262	26.2216	19.5716	26.8695	22.6416	23.6287	25.1676	27.1676	29.1151	26.7947	30.275
36	53.6932	55.1091	48.3024	23.994	26.7248	22.9741	20.3743	25.4623	25.5414	23.317	28.9628	28.9628	30.6751	28.2927	32.9325
42	58.0136	62.5434	52.5912	25.0194	26.7722	24.9688	21.0466	28.3133	22.8447	26.9571	23.9053	28.9053	32.9048	30.5319	33.0842
48	69.5463	72.3802	64.04	24.0294	26.761	23.0085	22.3408	29.3085	29.5473	24.3235	24.8264	29.8264	33.0284	32.6763	38.2625
54	78.331	81.3965	72.7607	28.4675	26.2945	23.3135	23.379	29.9675	28.2722	25.3163	26.7127	30.7127	30.6565	34.2643	35.8424
60	84.0135	82.2289	78.4018	27.584	25.392	24.4564	23.1999	32.3947	28.239	25.3705	25.1594	30.1594	35.2947	32.8925	36.5622
66	90.9244	93.3221	85.2625	26.4917	26.2763	24.397	24.0992	31.8348	29.6876	26.0601	25.6448	30.6448	34.4122	37.9824	38.2688
72	99.9579	98.5938	94.2302	25.2923	26.2016	24.0236	25.2689	31.751	27.261	26.8174	24.013	32.013	36.4122	38.0224	40.2656
F
Untreated			+Cisplatin
1	2	1.5	92	93	95
H
	CKDN1A			GLB1			LMNB1
Cisplatin	4.75	4.5	4.72	1.2	1.1	1.15	-0.92	-0.93	-0.092
I
Time, h	Untreated			+Cisplatin
0	9.8923	11.4223	10.5083	16.0671	18.2927	16.9182
6	11.7752	13.4716	14.7492	20.9095	22.7283	17.7392
12	15.2854	17.3052	16.8487	22.5495	21.627	18.7648
18	19.8974	21.3606	20.7222	25.107	23.0371	22.2831
24	27.8942	28.2932	25.8388	24.0562	24.6382	20.9273
30	37.9713	39.2925	37.8722	22.8557	24.2826	21.3729
36	48.6241	50.706	46.008	22.5112	27.8293	26.7392
42	59.8688	62.2364	60.8664	22.332	26.9262	25.0985
48	69.9673	68.3561	72.1771	22.0669	28.1435	27.9673
54	78.6324	79.9192	76.326	21.7367	27.6382	27.8473
60	85.6722	86.6622	82.2019	21.5132	26.5256	25.9784
66	90.8571	92.7849	89.0318	21.3796	26.0931	27.713
72	94.7258	96.9155	93.0473	21.2783	27.0828	28.8294
K
Untreated			+Cisplatin
1	2	1.5	92	93	95
M
	CKDN1A			GLB1			LMNB1
Cisplatin	4.75	4.5	4.72	1.2	1.1	1.15	-0.92	-0.93	-0.092
N
Time, h	Untreated			+Cisplatin
0	22.8912	18.9995	23.3061	21.6993	23.6001	18.3526
6	23.7752	19.1989	26.1664	22.6891	22.963	20.7122
12	25.2853	21.7737	27.8146	24.3704	25.7572	22.9479
18	27.8972	23.8756	28.2431	25.0168	28.822	22.1254
24	30.894	25.1068	31.9813	26.4142	28.7312	25.3724
30	35.9721	29.5075	34.409	26.9323	29.7443	26.8469
36	38.6241	35.2452	39.4663	27.1073	29.8775	26.98
42	45.8682	42.4451	47.7258	27.3167	30.4558	28.3991
48	50.9678	48.6625	52.8664	29.2123	32.6939	28.4384
54	60.6324	52.7883	62.7097	29.0352	33.4529	29.1513
60	65.6721	59.1235	66.5824	32.4928	33.5199	30.0958
66	70.8572	61.57	72.2475	34.1685	35.7556	31.5271
72	77.7253	68.2844	74.5605	35.3884	35.5869	33.3647

## Sheet: Fig. S2
B
Day 0			Day 1			Day 3			Day 10
1	1	2	2	5	3	33	40	35	98	99	98
C
	Day 0				Day 1				Day 3				Day 5
MMP-7	533.796	671.562	416.415		3776.53	4087.76	4089.91		6325.16	8148.21	8542.9		9842.53	10273	9822.76
D
	MMP-7			CDKN1A (p21)			LAMIN B1
1	2.031	1.616	1.807	5.743	5.322	5.4	-2.431	-2.778	-2.666
3	2.924	2.703	2.516	6.159	5.913	5.84	-2.896	-3.237	-3.115
10	4.049	3.898	3.937	6.515	6.318	6.34	-3.068	-2.816	-2.975

## Sheet: Fig. S3
Day	Vehicle												+Cisplatin												+Pemetrexed
0	26.6955	34.656	16.3995	49.6125	37.8225	64.512	68.9265	49.923	17.1	27.864			79.768	72.5	78.652	58.5385	27.166	27.166	45.387	45.387	36	75.843			33.212	37.8225	18.502	30.634	17.7785	14.112	25.725	28.7875	36.1415	23.698	58.19	54.684
25	202.176	562.277	287.337	747.194	360.096	463.89	697.632	322.752	730.34	700.194			208.08	340.605	432.45	675	314.288	847	82.8655	82.8655	147.942	296.45			301.806	279.772	234.406	331.33	139.256	268.584	780.3	300.352	256.632	278.663	31.941	371.2

## Sheet: Fig. S4
B
	Vehicle			Cisplatin
%Ki-67+ cells	20.056	17.57	17.378	11.02	8.73	10.328
%p16+ cells	2.038	0.744	1.447	3.1	6.65	5.064
%p21+ cells	5.816	6.36	3.8	20.26	25.07	15.72
%MMP-7+ cells	1.739	1.546	1.7833	12.06	14.682	4.95

## Sheet: Fig. S5
B
	Untreated			+Palbociclib
SK-MEL-103	3.79	4	6.31	99.28	100	100
D
	Untreated			+Palbociclib
MDA-MB-231	0.82	1.24	2.02	100	100	100
F
	Untreated			+Docetaxel
PC-3	0.5	0.2	0.1	25	30	32

## Sheet: Fig. S6
B
	SK-MEL-103
	Non-senescent				Senescent
Cathepsin A	7452.9	8750.86	4156.45	5543.06	43910.8	37388.1	39610	33693.8
Cathepsin B	32634.1	37193.8	29483.3	31896.7	51164.9	48233.6	48270	45814.4
Cathepsin D	30338.3	31057.5	24777	25815	53141.2	53964.9	53041	50533.7
Cathepsin X/Z/P	13482.4	16280.2	9702.32	11092.1	44893.9	36262.6	39975	29191.8
MMP-2	26981.9	32580.7	24009.3	29185.9	49718.2	53527.6	49534	53914.3
	PC-3
	Non-senescent				Senescent
ADAMTS1	2592	3763			19775	17197
Cathepsin A	6332	7360			30489	32060
Cathepsin B	12957	10783			23999	28450
Cathepsin D	20523	25300			38650	40716
Cathepsin X/Z/P	15503	13434			20141	23579
DPPIV/CD26	3908	3431			22305	27186
MMP-13	3159	2551			25149	30897
uPA/Urokinase	28362	33185			24673	26737
	MDA-MB-231
	Non-senescent				Senescent
Cathepsin A	31689	30441			25696	26516
Cathepsin D	42868	44618			19096	17908
Cathepsin S	6139	9356			36250	32133
Cathepsin X/Z/P	31689	30441			16749	26516
MMP-3	2017	1843			20344	17178
MMP-9	7577	6075			22333	18287
Convertase 9	3619	2848			12276	12833
uPA/Urokinase	12282	11194			44942	44971
C
	A549 + docetaxel	PC-3 + docetaxel	A549 + palbociclib	SK-Mel-103 + palbociclib	MDA-MB-231 + palbociclib
ADAMTS1		5.817
CTSA	6.36	4.568	3.46	6.17949	0.84
CTSB	0.87	2.209	0.69	1.47871
CTSD	1.18	1.732	0.66	1.88979	0.423
CTSL	1		2.55
CTSS	8.34		6.18		4.413
CTSX/Z/P	1.05	1.511	0.86	2.99464	1.762
MMP-2				1.84301
MMP-3					9.72
MMP-7	15.33		10.62
MMP-9					2.975
MMP-13		9.815
Convertase 9					3.883
uPA	5.5	0.835	5.46		3.83

## Sheet: Fig. S7
B
%p16+ cells
	2 months			19 months
Lung	0.024	0.0276	0.0637	2.023	1.63	2.527
Heart	0.0375	0.0142	0.0982	0.592	1.072	1.205
Kidney	0.004	0.274	0.119	0.603	0.571	1.176
%MMP7+ cells
	2 months			19 months
Lung	0.045	0.1045	0.0142	0.051	0.045	0.062
Kidney	6.92	0.032	5.42	3.86	1.688	0.697
Heart	0.307	0.03	0.293	0.3307	0.246	0.842

## Sheet: Fig. S8
C
	%MMP-7+ cells
	Saline			Cisplatin
Lung	0.0007	0.0009	0.0006	0.008	0.0018	0.021
	%p21+ cells
	Saline			Cisplatin
Lung	0.249	0.25	0.03	1.105	0.762	2.001
	%MMP-7+ cells
	Saline			Cisplatin
Kidney	1.5206	0.09	2.654	1.377	1.924	12.23
	%MMP-7+ cells
	Saline			Cisplatin
Heart	0.093	1.7134	0.122	0.1487	0.8234	0.041

## Sheet: Fig. S9
C			E			F
Size, nm	%Freq.		Zeta, mV	%Freq.		Wavel., nm	, A.U.	Emission, R.F.U.
0.733	4.8					300	1.4662
1.015	17.3		-148	0		302	1.4273
1.297	27.9		-145	0		304	1.3812
1.579	26.9		-142	0		306	1.3363
1.861	11.5		-138	0		308	1.2984
2.144	11.5		-135	0		310	1.2662
			-132	0		312	1.2337
D			-128	0		314	1.1991
Size, nm	%Freq.		-125	0		316	1.1655
0.4	0		-122	0		318	1.1299
0.4632	0		-118	0		320	1.1011
0.5365	0		-115	0		322	1.0691
0.6213	0		-112	0		324	1.0414
0.7195	0		-109	0		326	1.012
0.8332	0		-105	0		328	0.986
0.9649	0		-102	0		330	0.9571
1.117	0		-98.6	0		332	0.9309
1.294	0		-95.3	0		334	0.9091
1.499	0		-92	0		336	0.8825
1.736	0		-88.7	0		338	0.8606
2.01	6.3		-85.4	0		340	0.8388
2.328	17		-82.1	0		342	0.8172
2.696	28.6		-78.8	0		344	0.797
3.122	30.2		-75.5	0		346	0.7781
3.615	21.9		-72.2	0		348	0.759
4.187	11.6		-68.9	0		350	0.7399
4.849	5.2		-65.6	0		352	0.7216
5.615	3.2		-62.2	0		354	0.7008
6.503	0		-58.9	0		356	0.6848
7.531	0		-55.6	0		358	0.6688
8.721	0		-52.3	0		360	0.6535
10.1	0		-49	0		362	0.6385
11.7	0		-45.7	0.564155		364	0.6247
13.54	0		-42.4	2.59354		366	0.6084
15.69	0		-39.1	3.98056		368	0.594
18.17	0		-35.8	6.23284		370	0.5795
21.04	0		-32.5	9.20844		372	0.5639
24.36	0		-29.2	15.5338		374	0.5509
28.21	0		-25.9	24.8818		376	0.5389
32.67	0		-22.6	24.0294		378	0.5285
37.84	0		-19.3	11.2253		380	0.515
43.82	0		-16	1.75008		382	0.5022
50.75	0		-12.7	0		384	0.4901
58.77	0		-9.37	0		386	0.4795
68.06	0		-6.06	0		388	0.4662
78.82	0		-2.76	0		390	0.4541
91.28	0		0.546	0		392	0.4426
105.7	0		3.85	0		394	0.4313
122.4	0		7.16	0		396	0.417
141.8	0		10.5	0		398	0.4031
164.2	0		13.8	0		400	0.3893
190.1	0		17.1	0		402	0.3748
220.2	0		20.4	0		404	0.3585
255	0		23.7	0		406	0.3445
295.3	0		27	0		408	0.3287
342	0		30.3	0		410	0.3129
396.1	0		33.6	0		412	0.2949
458.7	0		36.9	0		414	0.2781
531.2	0		40.2	0		416	0.2608
615.1	0		43.5	0		418	0.243
712.4	0		46.8	0		420	0.2284
825	0		50.1	0		422	0.2146
955.4	0		53.4	0		424	0.2008
1106	0		56.7	0		426	0.1858
1281	0		60	0		428	0.1722
1484	0		63.3	0		430	0.1591
1718	0		66.6	0		432	0.1448
1990	0		69.9	0		434	0.1336
2305	0		73.3	0		436	0.1231
2669	0		76.6	0		438	0.1122
3091	0		79.9	0		440	0.1034
3580	0		83.2	0		442	0.0963
4145	0		86.5	0		444	0.0872
4801	0		89.8	0		446	0.08
5560	0		93.1	0		448	0.0749
6439	0		96.4	0		450	0.0683
7456	0		99.7	0		452	0.0627
8635	0		103	0		454	0.0577
10000	0		106	0		456	0.0531
			110	0		458	0.0486
			113	0		460	0.0452
			116	0		462	0.0421
			120	0		464	0.039
			123	0		466	0.0358
			126	0		468	0.0329
			129	0		470	0.0307
			133	0		472	0.0286
			137	0		474	0.0263
			142	0		476	0.0238
			146	0		478	0.022
			150	0		480	0.0197
						482	0.0186
						484	0.0175
						486	0.016
						488	0.0149
						490	0.0145
						492	0.012
						494	0.0107
						496	0.0098
						498	0.0089
						500	0.0086	1109
						502	0.007	1298
						504	0.0064	1483
						506	0.0059	1717
						508	0.005	1966
						510	0.0044	2279
						512	0.0039	2561
						514	0.0036	2908
						516	0.0031	3259
						518	0.0021	3643
						520	0.0022	4011
						522	0.0023	4428
						524	0.002	4843
						526	0.0018	5324
						528	0.0016	5804
						530	0.0014	6349
						532	0.0014	6948
						534	0.0012	7635
						536	0.0009	8291
						538	0.0006	9009
						540	0.001	9754
						542	0.0011	10624
						544	0.0008	11523
						546	0.0009	12399
						548	0.0006	13377
						550	0.0006	14190
						552	0.0006	15095
						554	0.0005	15863
						556	0.0006	16712
						558	0.0005	17473
						560	0.0003	18176
						562	0.0005	18865
						564	0.0008	19433
						566	0.0002	19965
						568	0.0002	20379
						570	-0.0007	20750
						572	0.0004	21240
						574	0.0004	21569
						576	0.0002	22057
						578	0.0004	22604
						580	0.0002	23238
						582	0.0005	23958
						584	0.0003	24609
						586	0.0003	25567
						588	0.0001	26549
						590	0.0003	27719
						592	0.0004	29045
						594	0.0004	30240
						596	0.0004	31761
						598	0.0002	33008
						600	-0.0002	34060
						602	0.0001	35236
						604	0.0003	36090
						606	0.0007	36761
						608	0.0001	37193
						610	-0.0001	37234
						612	0.0004	36966
						614	0.0003	36435
						616	0.0004	35457
						618	-0.0002	34302
						620	0	32867
						622	0.0003	31304
						624	0.0002	29154
						626	-0.0004	27390
						628	0	25420
						630	0.0002	23123
						632	-0.0001	21124
						634	0.0004	19202
						636	0.0003	17185
						638	0.0001	15519
						640	-0.0001	13911
						642	0	12430
						644	0.0002	11074
						646	0.0004	10018
						648	0	8962
						650	0.0003	8053
						652	0.0001	7228
						654	0.0005	6629
						656	0.0006	6040
						658	0	5450
						660	0.0007	4995
						662	-0.0001	4641
						664	0.0005	4311
						666	0.0004	3975
						668	0.0008	3725
						670	0.0012	3481
						672	0.0002	3300
						674	-0.0004	3130
						676	0	2981
						678	-0.0002	2815
						680	-0.0002	2682
						682	-0.0001	2569
						684	-0.0002	2459
						686	-0.0005	2364
						688	-0.0003	2287
						690	0.0004	2224
						692	-0.0005	2174
						694	-0.0002	2155
						696	-0.0003	2147
						698	0.0002	2143
						700	-0.0001	2152
						702	0.0001	2154
						704	0.0002	2172
						706	0	2176
						708	-0.0003	2131
						710	-0.0005	2109
						712	-0.0002	2108
						714	-0.0005	2072
						716	0.0007	2080
						718	0.0002	2079
						720	-0.0003	2094
						722	-0.0004	2107
						724	-0.0003	2136
						726	-0.0003	2160
						728	-0.0006	2199
						730	-0.0008	2245
						732	-0.0003	2248
						734	-0.0008	2322
						736	-0.0011	2356
						738	-0.0009	2417
						740	-0.0014	2490
						742	-0.0017	2548
						744	-0.0009	2634
						746	-0.0001	2677
						748	-0.0012	2759
						750	-0.0012	2815
						752	-0.0012	2894
						754	-0.0009	2953
						756	-0.0017	3038
						758	0.0001	3071
						760	-0.0006	3143
						762	-0.0013	3221
						764	-0.0007	3294
						766	-0.0013	3334
						768	-0.0017	3388
						770	-0.0008	3451
						772	-0.001	3473
						774	-0.0005	3549
						776	-0.0005	3582
						778	-0.0005	3646
						780	-0.0005	3674
						782	-0.0008	3727
						784	-0.0005	3769
						786	-0.0014	3811
						788	-0.0012	3836
						790	-0.001	3882
						792	-0.0016	3918
						794	-0.0015	3980
						796	-0.0008	3995
						798	-0.0015	4052
						800	-0.0008	4096
						802	-0.0007
						804	-0.0009
						806	-0.0005
						808	-0.0008
						810	-0.0015
						812	-0.0007
						814	-0.0008
						816	-0.0009
						818	-0.001
						820	-0.0003
						822	-0.0013
						824	-0.0009
						826	-0.0008
						828	-0.0014
						830	-0.0015
						832	-0.0011
						834	-0.0016
						836	-0.0014
						838	-0.0008
						840	-0.0019
						842	-0.0021
						844	-0.002
						846	-0.0014
						848	-0.0017
						850	-0.0021
						852	-0.0009
						854	-0.0026
						856	-0.0019
						858	-0.0025
						860	-0.002
						862	-0.0019
						864	-0.0022
						866	-0.0016
						868	-0.0018
						870	-0.0017
						872	-0.0016
						874	-0.0021
						876	-0.0019
						878	-0.0012
						880	-0.0035
						882	-0.0016
						884	-0.0022
						886	-0.002
						888	-0.002
						890	-0.0019
						892	-0.0023
						894	-0.0023
						896	-0.0018
						898	-0.0019
						900	-0.0021

## Sheet: Fig. S10
B
0:1			1:9			1:5			1:4			1:3
0	0	0	1.2	1	0.9	2.3	2	1.9	3	2.8	2.5	4	3.5	3.5
C							D
Wavel. nm	0%P	10%P	15%P	20%P	25%P		Wavel. nm	0:1	1:9	1:5	1:4	1:3	0:1	1:9	1:5	1:4	1:3
300	1.4264	1.4108	1.4709	1.4094	1.6433		350	79667	62493	95030	92159	91451
302	1.379	1.36	1.4206	1.3602	1.5808		352	92173	72567	110538	106331	105739
304	1.3311	1.3164	1.3728	1.3175	1.5338		354	95545	74964	114564	109559	109577
306	1.2879	1.2743	1.3279	1.2705	1.48		356	98423	77177	117594	112294	112490
308	1.2473	1.2335	1.288	1.2299	1.4312		358	100177	78768	119901	115253	114892
310	1.2138	1.1982	1.2508	1.1935	1.3936		360	102140	80206	121855	116258	116695
312	1.1791	1.162	1.2162	1.1592	1.3553		362	102047	79841	121779	116651	117400
314	1.1487	1.1285	1.1799	1.1261	1.3168		364	103086	81149	122451	117343	118288
316	1.1167	1.0995	1.1491	1.0958	1.2824		366	103519	81759	124114	118356	119100
318	1.0793	1.0618	1.1115	1.0589	1.2429		368	103730	81522	123817	118340	119004
320	1.0493	1.0312	1.0802	1.0287	1.2069		370	102597	80817	122866	117887	117728
322	1.0179	1.0007	1.0466	0.9986	1.1747		372	101173	79431	120326	115610	116500
324	0.9894	0.973	1.0199	0.9725	1.1434		374	99450	78329	119157	113879	115135
326	0.9609	0.945	0.9898	0.9428	1.1127		376	97818	77440	116637	111583	112830
328	0.9346	0.9196	0.9617	0.916	1.0817		378	96184	76169	114603	109644	111551
330	0.9065	0.8914	0.9337	0.8895	1.0503		380	95681	75879	114310	109147	110710
332	0.8828	0.8682	0.9074	0.8653	1.0218		382	95458	75699	114168	109003	110353
334	0.8603	0.8467	0.8842	0.842	0.9953		384	94841	75300	113795	108275	109771
336	0.835	0.8203	0.8564	0.8161	0.9649		386	94540	75341	113489	108350	109456
338	0.8131	0.7997	0.8344	0.7932	0.9393		388	93581	75363	113206	107935	109278
340	0.7932	0.7797	0.8125	0.7725	0.9156		390	93428	75258	113563	107931	110055
342	0.7727	0.7605	0.7899	0.7508	0.8901		392	93226	74808	113497	108016	109999
344	0.7541	0.7432	0.7695	0.7319	0.8672		394	93621	75571	114479	109518	111537
346	0.7371	0.724	0.7497	0.7127	0.8449		396	93846	76106	116067	110919	113053
348	0.7198	0.7081	0.731	0.6952	0.8232		398	94253	76192	117367	111854	114694
350	0.7025	0.6905	0.7139	0.6773	0.8017		400	94187	76220	118871	113371	116231
352	0.6861	0.6755	0.696	0.6601	0.7816		402	93759	76264	119658	114254	117798
354	0.6687	0.6572	0.6769	0.6419	0.7588		404	92627	75473	120110	114896	118625
356	0.6542	0.6433	0.6611	0.6269	0.7413		406	92038	74714	119291	115946	119723
358	0.6399	0.6287	0.6465	0.6125	0.7246		408	90579	74084	120057	115885	121343
360	0.6266	0.6157	0.633	0.5999	0.7078		410	89107	72560	119747	115731	121387
362	0.6164	0.606	0.6222	0.5889	0.6945		412	87260	71362	118103	115199	121519
364	0.604	0.5939	0.6095	0.5765	0.6785		414	84939	69198	116024	113196	119904
366	0.5876	0.5784	0.5937	0.5611	0.6592		416	82050	66698	113377	111108	118584
368	0.5732	0.5646	0.5778	0.5457	0.6417		418	78678	63770	109725	107530	115561
370	0.56	0.551	0.5633	0.5318	0.6248		420	75178	61103	105526	103646	111792
372	0.5473	0.538	0.5491	0.5181	0.6077		422	71763	58230	101621	100045	108225
374	0.5355	0.5274	0.5371	0.5059	0.5915		424	68273	55634	97342	96115	104242
376	0.5246	0.5177	0.5253	0.4948	0.5767		426	64839	53026	92911	92097	100192
378	0.5155	0.5087	0.5152	0.4848	0.5637		428	61597	50046	88400	87731	96236
380	0.5038	0.4981	0.5025	0.4724	0.5465		430	58307	47382	83842	83566	91937
382	0.4933	0.4884	0.4907	0.4611	0.5318		432	54310	44389	78930	78597	86509
384	0.4827	0.4785	0.4798	0.4502	0.5169		434	50996	41565	74390	73940	81982
386	0.4733	0.4702	0.4707	0.4412	0.5044		436	47722	39007	69801	69711	77294
388	0.4618	0.4585	0.459	0.4297	0.489		438	44637	36398	65429	65115	72274
390	0.4522	0.4497	0.4504	0.421	0.4762		440	41250	33652	60548	60452	67534
392	0.4423	0.4396	0.4412	0.4126	0.4642		442	38652	31516	56705	56970	63376
394	0.4325	0.4304	0.4333	0.4052	0.454		444	36301	29460	53326	53174	59356
396	0.4203	0.4181	0.4232	0.3958	0.4413		446	34089	27669	49967	49903	55889
398	0.4086	0.4062	0.4145	0.3877	0.4306		448	31743	25689	46485	46204	51659
400	0.3955	0.3931	0.4045	0.3787	0.419		450	29662	24153	43328	43289	48489
402	0.3826	0.3793	0.3945	0.37	0.4081		452	27662	22590	40480	40274	45274
404	0.3679	0.3642	0.3832	0.36	0.3961		454	25454	20858	37267	37313	41491
406	0.3543	0.3502	0.3727	0.3507	0.3853		456	23701	19328	34458	34449	38365
408	0.3393	0.3348	0.36	0.3398	0.3733		458	22063	18058	31977	31893	35809
410	0.3229	0.319	0.3465	0.3279	0.3603		460	20548	16742	29473	29302	32895
412	0.3053	0.301	0.331	0.3139	0.3451		462	19118	15558	27336	27270	30350
414	0.2887	0.2845	0.3158	0.2998	0.3303		464	17530	14400	25039	24938	28015
416	0.2714	0.2671	0.2993	0.2848	0.3144		466	16332	13439	23257	23126	25758
418	0.2522	0.2487	0.2808	0.2678	0.2963		468	15209	12484	21653	21347	23809
420	0.237	0.2339	0.2655	0.2534	0.2807		470	14136	11673	20101	19844	22075
422	0.2225	0.22	0.2514	0.2398	0.2658		472	13091	10721	18484	18254	20417
424	0.2075	0.2052	0.2355	0.2245	0.2495		474	12170	10056	17313	17024	18986
426	0.1914	0.1898	0.2191	0.2085	0.2316		476	11353	9426	16154	15979	17588
428	0.177	0.176	0.2034	0.1937	0.2151		478	10632	8869	15201	15006	16533
430	0.1619	0.1617	0.1876	0.1779	0.1979		480	9848	8245	14155	13896	15384
432	0.1482	0.1482	0.1726	0.163	0.182		482	9183	7752	13324	13140	14522
434	0.1359	0.1365	0.1589	0.1506	0.1674		484	8585	7246	12677	12401	13664
436	0.1252	0.126	0.1476	0.1386	0.1542		486	8067	6779	11892	11650	12748
438	0.1134	0.1145	0.1341	0.1257	0.1397		488	7551	6406	11234	11050	12170
440	0.1044	0.1056	0.1247	0.1161	0.1292		490	7040	6006	10559	10503	11467
442	0.0967	0.0981	0.1154	0.1069	0.119		492	6507	5502	9842	9750	10734
444	0.0873	0.0896	0.1057	0.0973	0.1081		494	5982	5110	9238	9169	10024
446	0.0799	0.0822	0.0973	0.0887	0.0987		496	5428	4629	8470	8394	9210
448	0.0739	0.0762	0.0901	0.0817	0.0909		498	4876	4145	7735	7680	8450
450	0.0673	0.07	0.0834	0.0748	0.0831		500	4344	3669	6989	6924	7671	1685	1300	2043	1860	2039
452	0.0611	0.0639	0.0764	0.0681	0.0754		502	3864	3286	6317	6246	6976	2026	1528	2475	2244	2467
454	0.0558	0.0592	0.0708	0.062	0.0688		504	3438	2919	5678	5662	6326	2381	1798	2930	2687	2944
456	0.0511	0.0543	0.0652	0.0563	0.0628		506	2950	2508	5079	5021	5639	2809	2147	3535	3263	3533
458	0.0464	0.0496	0.0598	0.0512	0.0569		508	2621	2186	4535	4502	5108	3286	2465	4138	3825	4211
460	0.0434	0.0468	0.0564	0.0474	0.0528		510	2262	1888	4026	3974	4513	3831	2894	4872	4554	4966
462	0.0393	0.0426	0.0517	0.0429	0.0483		512	1997	1653	3538	3531	4027	4370	3272	5637	5234	5763
464	0.0356	0.0398	0.0478	0.0394	0.0439		514	1695	1401	3074	3136	3573	5011	3764	6501	6112	6685
466	0.033	0.0363	0.0454	0.036	0.0405		516	1502	1217	2722	2759	3146	5588	4245	7331	6903	7619
468	0.0305	0.0332	0.0413	0.0329	0.0366		518	1268	1028	2397	2389	2766	6317	4757	8399	7967	8680
470	0.0279	0.0314	0.0387	0.0305	0.0334		520	1122	878	2110	2089	2459	6964	5286	9335	8815	9655
472	0.0259	0.0286	0.0368	0.0277	0.0309		522	963	745	1846	1815	2123	7778	5915	10413	9965	10933
474	0.0226	0.0262	0.0332	0.0245	0.0276		524	828	639	1577	1563	1863	8488	6441	11599	10910	12057
476	0.021	0.0234	0.0312	0.0225	0.025		526	694	523	1360	1330	1586	9420	7174	12809	12163	13398
478	0.0182	0.0225	0.0293	0.021	0.0232		528	583	453	1191	1155	1376	10294	7841	14009	13437	14653
480	0.0164	0.0193	0.0269	0.0188	0.0207		530	510	379	1028	983	1162	11316	8631	15410	14824	16262
482	0.0145	0.0178	0.0247	0.0167	0.0187		532	433	305	883	843	1007	12503	9611	17028	16389	17956
484	0.0138	0.0173	0.024	0.016	0.0182		534	366	257	778	703	869	13683	10459	18521	17909	19697
486	0.0128	0.0156	0.0225	0.0144	0.0163		536	308	204	669	586	714	14942	11460	20441	19472	21501
488	0.0111	0.0141	0.0212	0.0131	0.0148		538	263	172	576	488	598	16190	12477	22021	21226	23294
490	0.0095	0.0127	0.0199	0.0116	0.0132		540	220	130	492	403	505	17667	13729	24114	23229	25398
492	0.0079	0.0111	0.0182	0.0108	0.0117		542	184	100	424	330	408	19081	14861	26122	24931	27370
494	0.0067	0.0097	0.0172	0.009	0.0106		544	144	65	337	239	311	20767	16242	28293	27236	29708
496	0.0057	0.0089	0.0157	0.0078	0.0095		546	123	53	287	200	242	22308	17502	30455	29087	32011
498	0.0046	0.0077	0.0151	0.0068	0.0082		548	104	29	232	141	183	24110	18850	32557	31220	34237
500	0.0034	0.0059	0.0138	0.0056	0.0069		550	82	10	199	101	132	25746	20135	34799	33191	36264
502	0.0027	0.0054	0.0128	0.0047	0.006		552						27447	21609	36991	35313	38494
504	0.002	0.0048	0.0117	0.0036	0.0052		554						28800	22624	38679	37000	40246
506	0.0011	0.0034	0.0109	0.0032	0.0045		556						30463	23867	40748	38884	42074
508	0.0003	0.0029	0.0101	0.0022	0.0031		558						31812	25004	42609	40407	43780
510	0.0001	0.0025	0.0091	0.002	0.0024		560						33040	26026	43935	41787	45196
512	-0.0009	0.0026	0.0088	0.0012	0.0019		562						34411	27091	45612	43347	46788
514	-0.001	0.0016	0.0085	0.0006	0.0013		564						35277	27932	46770	44562	47900
516	-0.0016	0.0009	0.0085	-0.0001	0.0008		566						36456	28766	47760	45606	48814
518	-0.0019	0.0004	0.0072	-0.0007	0		568						37189	29426	48810	46353	49615
520	-0.0021	0.0005	0.0072	-0.001	-0.0002		570						37911	29999	49817	47067	50425
522	-0.0027	-0.0006	0.0066	-0.0016	-0.0008		572						38545	30650	50233	47815	51138
524	-0.0027	-0.0001	0.0065	-0.0021	-0.0011		574						39567	31254	51109	48542	51532
526	-0.0023	0	0.0059	-0.002	-0.0014		576						40257	32091	51949	49171	52377
528	-0.0029	-0.0007	0.0058	-0.0025	-0.0019		578						41249	32774	53274	50141	53432
530	-0.0027	-0.0006	0.0059	-0.0023	-0.0017		580						42367	33921	54514	51416	54266
532	-0.003	-0.0008	0.0055	-0.0028	-0.0024		582						43581	34756	55925	52796	55366
534	-0.0035	-0.001	0.0053	-0.0028	-0.0026		584						44899	35777	57396	53817	56586
536	-0.0035	-0.002	0.0051	-0.003	-0.003		586						46667	37278	59411	55646	58788
538	-0.0036	-0.0014	0.0052	-0.0029	-0.0029		588						48480	38797	61480	57611	60329
540	-0.0039	-0.0018	0.005	-0.0033	-0.003		590						50422	40721	63969	59864	62791
542	-0.0035	-0.002	0.0051	-0.0034	-0.0031		592						53185	42692	66727	62610	65600
544	-0.0033	-0.0017	0.0048	-0.0035	-0.0032		594						55208	44591	69528	65245	67797
546	-0.0038	-0.0019	0.0046	-0.0037	-0.0038		596						57991	46832	72367	67411	70577
548	-0.0038	-0.002	0.0047	-0.0033	-0.003		598						60420	48656	75152	70091	73395
550	-0.0038	-0.0018	0.0047	-0.004	-0.0035		600						62492	50763	77306	71959	75192
552	-0.0039	-0.0019	0.0045	-0.0038	-0.0034		602						64376	52402	79540	74532	77095
554	-0.0039	-0.0024	0.0042	-0.0041	-0.0036		604						65809	53521	81302	75694	78672
556	-0.0042	-0.0024	0.004	-0.0039	-0.004		606						67185	54426	82037	77039	79895
558	-0.0037	-0.0022	0.0042	-0.0042	-0.0038		608						67816	55231	83054	77822	80180
560	-0.0041	-0.0019	0.004	-0.0038	-0.0038		610						67758	55569	83260	77706	80403
562	-0.0036	-0.0019	0.0047	-0.0037	-0.0035		612						67747	55136	82338	76935	79055
564	-0.0043	-0.0026	0.0043	-0.004	-0.004		614						66566	53996	80977	75186	77454
566	-0.0038	-0.0023	0.0043	-0.0036	-0.0036		616						64675	53034	78639	73348	75066
568	-0.004	-0.0025	0.0038	-0.0042	-0.0045		618						63028	51532	75884	70816	72408
570	-0.0045	-0.0025	0.0039	-0.0043	-0.0042		620						60057	49026	72457	66987	68875
572	-0.004	-0.0024	0.0038	-0.004	-0.0038		622						56919	46676	68641	63502	65251
574	-0.0041	-0.0026	0.0038	-0.0043	-0.0043		624						53098	43815	64176	59463	60482
576	-0.0046	-0.0025	0.0036	-0.0047	-0.0042		626						50031	40955	59943	55150	56513
578	-0.0039	-0.0024	0.0041	-0.004	-0.0039		628						46087	37717	54595	50925	51791
580	-0.0042	-0.0026	0.004	-0.0041	-0.004		630						42182	34119	49878	45703	47016
582	-0.0044	-0.003	0.0038	-0.0043	-0.0044		632						38390	31493	45257	42059	42576
584	-0.0039	-0.0033	0.0033	-0.0047	-0.0043		634						34905	28491	41012	37735	38460
586	-0.0038	-0.0026	0.0039	-0.0043	-0.0035		636						31164	25404	36511	33786	34187
588	-0.0045	-0.0029	0.0038	-0.0046	-0.0042		638						28285	23157	32770	30503	30759
590	-0.0043	-0.0027	0.0035	-0.0044	-0.0041		640						25349	20613	29301	26848	27286
592	-0.0038	-0.0032	0.0037	-0.0043	-0.0041		642						22617	18146	25949	23791	24211
594	-0.0045	-0.0029	0.0039	-0.0043	-0.0044		644						19981	16369	22824	21246	21291
596	-0.0044	-0.0029	0.0038	-0.0044	-0.0043		646						18066	14744	20603	18964	19335
598	-0.0041	-0.0029	0.0036	-0.0037	-0.0041		648						16256	13161	18307	16941	16975
600	-0.0045	-0.003	0.0037	-0.0046	-0.0046		650						14541	11677	16349	14864	15088
602	-0.0042	-0.0025	0.0036	-0.0046	-0.0043		652						13094	10528	14608	13431	13359
604	-0.0043	-0.0028	0.0035	-0.0044	-0.0041		654						11971	9543	13383	12122	12167
606	-0.0037	-0.0027	0.0038	-0.0038	-0.004		656						10859	8658	11910	10914	10964
608	-0.0036	-0.0029	0.004	-0.0043	-0.0041		658						9850	7764	10768	9778	9835
610	-0.0041	-0.0031	0.0035	-0.0043	-0.0045		660						8928	7059	9726	8814	8875
612	-0.0041	-0.003	0.0036	-0.0045	-0.0043		662						8212	6490	8821	8029	8039
614	-0.0036	-0.0029	0.0035	-0.0045	-0.0045		664						7678	6050	8209	7441	7437
616	-0.0046	-0.0033	0.0038	-0.0044	-0.0043		666						7140	5493	7543	6796	6877
618	-0.0047	-0.0032	0.003	-0.0044	-0.0048		668						6665	5103	6952	6261	6309
620	-0.0039	-0.0028	0.0035	-0.0038	-0.0038		670						6226	4825	6419	5806	5811
622	-0.0046	-0.003	0.0036	-0.0046	-0.0042		672						5824	4482	5994	5407	5437
624	-0.0045	-0.0032	0.0033	-0.005	-0.0044		674						5539	4210	5667	5059	5063
626	-0.0046	-0.0036	0.0034	-0.005	-0.0047		676						5235	4006	5348	4780	4786
628	-0.0043	-0.0032	0.0035	-0.0043	-0.0042		678						4972	3748	4970	4491	4447
630	-0.0046	-0.0034	0.0036	-0.0046	-0.0042		680						4705	3535	4668	4201	4172
632	-0.0046	-0.0035	0.0033	-0.0047	-0.0044		682						4449	3353	4406	3963	3955
634	-0.0043	-0.0033	0.0031	-0.005	-0.005		684						4263	3202	4182	3763	3712
636	-0.0052	-0.0031	0.0029	-0.005	-0.0046		686						4086	3011	4021	3538	3519
638	-0.0047	-0.0037	0.0031	-0.0049	-0.0049		688						3935	2925	3829	3393	3401
640	-0.0046	-0.0035	0.0031	-0.0049	-0.0047		690						3802	2801	3659	3260	3238
642	-0.0058	-0.0036	0.0032	-0.0052	-0.0044		692						3699	2757	3585	3158	3151
644	-0.0047	-0.0036	0.003	-0.005	-0.0047		694						3636	2700	3463	3049	3038
646	-0.0048	-0.0034	0.003	-0.0049	-0.0048		696						3601	2674	3400	3009	2992
648	-0.0046	-0.0039	0.0029	-0.0051	-0.0051		698						3572	2694	3411	3009	2965
650	-0.005	-0.0038	0.0029	-0.0052	-0.0048		700						3585	2691	3402	2993	2957
652	-0.005	-0.0041	0.0029	-0.0051	-0.0046		702						3579	2707	3401	2982	2984
654	-0.0045	-0.0035	0.0036	-0.0045	-0.0047		704						3547	2672	3352	2957	2921
656	-0.0052	-0.0038	0.0031	-0.0052	-0.0049		706						3510	2681	3326	2889	2898
658	-0.0051	-0.0042	0.0033	-0.0052	-0.0048		708						3451	2630	3219	2848	2820
660	-0.005	-0.0037	0.0025	-0.0051	-0.005		710						3396	2586	3171	2778	2749
662	-0.0049	-0.0045	0.003	-0.0051	-0.0049		712						3329	2580	3107	2730	2707
664	-0.0052	-0.004	0.0024	-0.0052	-0.0053		714						3279	2523	3064	2680	2667
666	-0.0051	-0.0041	0.0028	-0.0055	-0.0048		716						3256	2509	3057	2661	2644
668	-0.005	-0.0041	0.003	-0.0052	-0.0053		718						3219	2502	3037	2626	2619
670	-0.0052	-0.0042	0.0027	-0.0057	-0.0051		720						3211	2543	3006	2608	2596
672	-0.0049	-0.0048	0.0027	-0.0059	-0.0051		722						3215	2540	3007	2629	2592
674	-0.0052	-0.0046	0.0029	-0.0054	-0.0051		724						3219	2563	3010	2641	2609
676	-0.0054	-0.0043	0.0026	-0.0058	-0.0053		726						3251	2578	3057	2645	2638
678	-0.0052	-0.0042	0.0027	-0.0051	-0.0049		728						3266	2631	3058	2670	2641
680	-0.0054	-0.0044	0.0029	-0.0054	-0.0053		730						3302	2676	3122	2707	2671
682	-0.005	-0.004	0.0024	-0.0056	-0.005		732						3301	2715	3127	2729	2711
684	-0.0054	-0.0041	0.0025	-0.0052	-0.0051		734						3319	2764	3189	2736	2742
686	-0.0053	-0.0043	0.0028	-0.0054	-0.0053		736						3356	2817	3213	2803	2791
688	-0.0049	-0.0041	0.0029	-0.0052	-0.0048		738						3402	2906	3303	2839	2849
690	-0.0051	-0.0051	0.0028	-0.0056	-0.0054		740						3456	2968	3374	2911	2916
692	-0.0049	-0.0043	0.0029	-0.0051	-0.0049		742						3549	3063	3445	3001	2975
694	-0.0045	-0.0044	0.0027	-0.0054	-0.0052		744						3557	3160	3514	3035	3033
696	-0.0055	-0.0043	0.0032	-0.005	-0.0053		746						3605	3226	3592	3085	3096
698	-0.0047	-0.0044	0.003	-0.0051	-0.0052		748						3660	3310	3641	3187	3165
700	-0.0052	-0.0048	0.003	-0.0054	-0.0049		750						3734	3380	3730	3222	3226
702	-0.0052	-0.0041	0.0031	-0.0052	-0.0046		752						3730	3470	3799	3271	3293
704	-0.0049	-0.0038	0.0034	-0.0048	-0.0045		754						3784	3528	3855	3334	3297
706	-0.004	-0.0039	0.0037	-0.0044	-0.0048		756						3808	3601	3928	3363	3376
708	-0.0045	-0.0035	0.0031	-0.0046	-0.0046		758						3802	3677	3972	3453	3446
710	-0.0037	-0.0035	0.0042	-0.0042	-0.0043		760						3846	3762	4045	3485	3487
712	-0.004	-0.0032	0.0039	-0.0044	-0.004		762						3869	3827	4098	3533	3540
714	-0.0042	-0.0031	0.0039	-0.004	-0.0043		764						3911	3901	4154	3580	3569
716	-0.0036	-0.0027	0.0044	-0.0032	-0.0037		766						3898	3953	4195	3609	3627
718	-0.0031	-0.0027	0.0043	-0.0038	-0.0037		768						3927	3985	4220	3615	3639
720	-0.0027	-0.0027	0.0059	-0.0038	-0.0031		770						3904	4039	4276	3640	3665
722	-0.0027	-0.0019	0.005	-0.0029	-0.0031		772						3921	4095	4294	3699	3686
724	-0.0021	-0.0012	0.0057	-0.0022	-0.0022		774						3883	4139	4344	3719	3710
726	-0.001	-0.0001	0.006	-0.0019	-0.0025		776						3908	4185	4339	3755	3742
728	-0.0014	-0.0007	0.0058	-0.0021	-0.0019		778						3900	4217	4389	3760	3782
730	-0.0004	-0.0001	0.0069	-0.0017	-0.0013		780						3904	4228	4413	3799	3794
732	-0.0006	-0.0001	0.0071	-0.0011	-0.0011		782						3863	4292	4455	3791	3807
734	-0.0005	0.0003	0.0078	-0.0006	-0.0002		784						3862	4292	4444	3831	3831
736	0.0004	0.0011	0.0087	0.0002	0.0004		786						3841	4340	4490	3830	3841
738	0.0012	0.0015	0.0088	0.0001	-0.0004		788						3826	4385	4496	3863	3862
740	0.0016	0.002	0.0089	0.0007	0.0005		790						3823	4393	4503	3873	3876
742	0.0011	0.0015	0.0081	0.0004	0.0007		792						3821	4434	4555	3849	3905
744	0.0018	0.0024	0.0089	0.0004	0.0009		794						3779	4432	4536	3875	3884
746	0.0004	0.0015	0.0082	0.0003	0.0004		796						3764	4494	4569	3873	3923
748	0.0025	0.0026	0.0093	0.0007	0.0016		798						3742	4481	4578	3895	3941
750	0.0015	0.0024	0.0093	0.0012	0.001		800						3713	4507	4554	3862	3904
752	0.0025	0.002	0.0094	0.0012	0.0012		802						3693	4494	4569	3855	3935
754	0.0025	0.0023	0.0093	0.001	0.0019		804						3650	4502	4557	3856	3921
756	0.0017	0.0015	0.0092	0.0008	0.0008		806						3591	4509	4557	3887	3906
758	0.0018	0.0017	0.0094	0.0017	0.0009		808						3566	4475	4553	3808	3895
760	0.0014	0.0017	0.0085	0	0.0001		810						3540	4480	4516	3824	3885
762	0.0015	0.002	0.0092	-0.0003	0.001		812						3481	4432	4498	3778	3822
764	0.0019	0.0022	0.0096	0.0009	0.0009		814						3450	4454	4459	3796	3853
766	0.002	0.002	0.0088	0.0008	0.0009		816						3404	4419	4441	3727	3809
768	0.0013	0.0025	0.0089	0.001	0.0011		818						3357	4390	4413	3685	3796
770	0.002	0.0021	0.0091	0.0012	0.0009		820						3309	4352	4432	3662	3785
772	0.0021	0.0018	0.0092	0.0007	0.0014		822						3295	4364	4396	3701	3733
774	0.0013	0.0014	0.0085	0.0007	0.0006		824						3239	4341	4371	3648	3769
776	0.0012	0.002	0.0083	0.0005	0.0008		826						3225	4328	4385	3653	3736
778	0.0007	0.0017	0.0085	-0.0002	0.0013		828						3211	4358	4374	3666	3760
780	0.0007	0.001	0.0086	-0.0005	0.0002		830						3226	4415	4446	3701	3830
782	0.0009	0.0014	0.0084	-0.0005	0.0003		832						3208	4405	4440	3746	3832
784	0.0001	0.001	0.0084	-0.0016	-0.0005		834						3239	4499	4593	3811	3919
786	0.0013	0.0013	0.009	0	0.0001		836						3295	4585	4640	3857	4003
788	0.001	0.0016	0.0086	0.0002	0.0004		838						3351	4724	4719	4000	4089
790	0.0004	0.0011	0.0084	-0.0011	0.0001		840						3409	4845	4914	4032	4198
792	0.0006	0.0009	0.0085	0.0001	0.0003		842						3426	4882	5002	4141	4271
794	0.0004	0.0009	0.0087	-0.0005	0.0004		844						3519	5089	5179	4278	4434
796	0.0006	0.0002	0.0079	-0.0006	-0.0002		846						3536	5261	5286	4412	4561
798	0.0008	0.0006	0.0079	-0.0004	-0.0006		848						3653	5399	5503	4553	4675
800	-0.0009	0.0008	0.0074	-0.0009	-0.0007		850						3678	5531	5624	4609	4838
802	0.0005	0.0009	0.0075	-0.0009	-0.0003		852						3809	5712	5835	4775	4997
804	-0.0007	0.0007	0.0073	-0.0012	-0.0009		854						3863	5757	5951	4858	5118
806	-0.0005	0.0006	0.0076	-0.0009	-0.0002		856						3956	5982	6037	5010	5255
808	0.0006	0.0001	0.0075	-0.0011	-0.0001		858						4043	6100	6314	5193	5403
810	-0.0003	0.0005	0.0076	-0.001	-0.0005		860						4019	6184	6262	5288	5505
812	-0.0001	0.0008	0.0077	-0.0004	-0.0005		862						4100	6354	6490	5282	5520
814	0.0009	0.0006	0.0078	-0.0004	-0.0004		864						4025	6312	6557	5391	5600
816	-0.0001	0.0002	0.0079	-0.0012	-0.0003		866						4051	6412	6613	5422	5696
818	0.0008	0.0008	0.0071	-0.0007	-0.0002		868						4087	6315	6391	5358	5608
820	0.0013	0.0015	0.008	0.0001	0.0003		870						3873	6261	6439	5165	5427
822	0.0012	0.0009	0.0081	-0.0002	0		872						3915	6249	6288	5139	5411
824	0.0005	0.0018	0.0086	0	-0.0001		874						3887	5995	6184	4985	5268
826	0.0012	0.001	0.0086	0.0006	0.0004		876						3693	5947	6140	4738	5359
828	0.0019	0.0025	0.0094	0.0008	0.0012		878						3568	5652	5704	4579	4866
830	0.0031	0.0032	0.0103	0.0014	0.0017		880						3589	5563	5726	4639	4994
832	0.004	0.0034	0.0107	0.002	0.0026		882						3278	5283	5340	4379	4553
834	0.0042	0.0038	0.0112	0.003	0.0028		884						3523	5450	5460	4313	4183
836	0.0048	0.0048	0.0115	0.0034	0.0034		886						3241	5105	5510	4194	4529
838	0.0051	0.0045	0.0127	0.0035	0.0036		888						3175	5139	4694	4131	3811
840	0.0044	0.0049	0.0125	0.0029	0.0034		890						3083	4739	4750	3620	4074
842	0.0049	0.0049	0.0119	0.0038	0.0035		892						2616	4297	4662	3821	3888
844	0.0051	0.0042	0.0121	0.0023	0.0032		894						3337	4804	4587	3480	3442
846	0.0053	0.006	0.0122	0.0036	0.0041		896						3763	4335	3791	3370	3220
848	0.0051	0.0051	0.0122	0.0038	0.0039		898						3557	4571	3992	3148	2938
850	0.0055	0.0059	0.0124	0.004	0.0043		900						2961	4165	3627	2825	2619
852	0.0062	0.0053	0.0123	0.0045	0.0047
854	0.0064	0.0051	0.0133	0.0048	0.0046
856	0.0059	0.0056	0.0129	0.0043	0.0047
858	0.0063	0.0073	0.0139	0.0044	0.0049
860	0.0061	0.0066	0.014	0.0048	0.0046
862	0.0062	0.0062	0.0142	0.0043	0.0055
864	0.0072	0.0069	0.0144	0.0056	0.0061
866	0.0081	0.0076	0.0134	0.0065	0.0065
868	0.0067	0.0071	0.0142	0.0053	0.0055
870	0.0074	0.0078	0.0151	0.0059	0.0065
872	0.0084	0.0077	0.0153	0.0066	0.0063
874	0.0086	0.0082	0.0158	0.0065	0.0069
876	0.0085	0.0091	0.016	0.0072	0.0072
878	0.0093	0.0092	0.0165	0.0079	0.0077
880	0.009	0.0099	0.0169	0.0079	0.0083
882	0.0087	0.0092	0.0169	0.0078	0.0081
884	0.0093	0.0094	0.0166	0.008	0.0078
886	0.0103	0.0101	0.0171	0.0084	0.0085
888	0.0107	0.0098	0.0178	0.0084	0.0085
890	0.0111	0.0102	0.0175	0.0089	0.0081
892	0.0107	0.0103	0.0175	0.0087	0.0081
894	0.0113	0.0109	0.0185	0.0094	0.0096
896	0.0128	0.0118	0.0187	0.0102	0.0102
898	0.0123	0.0103	0.0182	0.0096	0.0092
900	0.0124	0.0116	0.0192	0.0099	0.0101

[truncated: 22 more sheets: Fig. S11, Fig. S12, Fig. S13, Fig. S15, Fig. S16, Fig. S17, Fig. S18, Fig. S19, Fig. S20, Fig. S21, Fig. S22, Fig. S23, Fig. S24, Fig. S25, Fig. S26, Fig. S27, Fig. S28, Fig. S29, Fig. S30, Fig. S32 …]
