# Supplementary material for: Urinary detection of therapy-induced senescence and fibrosis using an injectable albumin-based nanoprobe
Source: Nat Aging. 2026 May 13;6(5):1158–76. doi: 10.1038/s43587-026-01116-z (PMC13190281; doi:10.1038/s43587-026-01116-z)
Supplement: Supplementary file 5 — Single Excel file containing statistical source data for Main Figs. 1–7 and Extended Data Fig. 2–10. [file 43587_2026_1116_MOESM5_ESM.xlsx]

## Sheet: Fig. 1c
	Mean pixel density
	Untreated				Palbociclib				Cisplatin				Docetaxel				Pemetrexed
CTSA	3232	3585	3932		8463	11994	16785		12156	13728	12025		14864	14084	14660		25340	20517	21573	23783
CTSB	22186	19686	21962		9553	15205	19342		14171	17100	15154		17939	17635	20188		27313	23273	23255	24825
CTSD	19223	17303	22727		10170	12469	16379		17431	18987	19056		25911	20135	23697		25249	22014	21159	25082
CTSL	2489	2186	4281		5744	8139	8933		3047	4840	3971		3423	3089	2439		6284	4917	9200	7821
CTSS	2474	2084	3783		14897	16736	19874		16696	15904	17946		25872	20067	23659		34271	28066	29064	38457
CTSX/Z/P	7500	6803	8486		4323	6682	8666		8475	8794	5544		5917	8257	9848		11382	10899	12582	11205
MMP-7	2305	1972	2893		20916	26658	28584		26450	27821	29477		40820	30928	38181		50915	37894	36266	55038
UPA	2977	2637	5481		16959	20429	23225		18708	20320	20058		20470	18504	22073		38913	27603	27820	39042

## Sheet: Fig. 1d
	Untreated								Palbociclib								Cisplatin								Docetaxel								Pemetrexed
MMP-7, ng/ml	0.691062	0.962016	1.18408	1.02995	0.533796	0.671562	0.416415	0.474001	5.62337	9.42748	8.98046	6.93683					9.84253	10.273	9.82276						13.2986	11.1203	13.088	17.181					20.4774	26.1743	24.3905	18.4939

## Sheet: Fig. 1f
Bgal+ cells, %				pRb+ cells, %				p21+ cells, %				MMP-7+ cells, %
Vehicle	Cisplatin	Pemetrexed		Vehicle	Cisplatin	Pemetrexed		Vehicle	Cisplatin	Pemetrexed		Vehicle	Cisplatin	Pemetrexed
2.2	12	15.22		83.56	50.53	22.84		5.92	25.162	37.07		9.557	27.162	23.4
1.2	9.872	10.023		65.9	26.52	35.105		3.664	14.76	16.39		26.8	38.76	55.42
3.01	5.23	5.23		84.53	45.05	51.71		6.877	14.46	24.14		14.99	50.46	48.96
1.5	8.023	18.09		68.04	49.2	48.43		5.962	16.92	20.34		17.64	43.92	38.6
2.1	5.09	12.34		67.04	49.6	30.99		7.764	17.6	23.08		25.102	41.6	67.97
		16.8				39.52				21.96				75.2

## Sheet: Fig. 2f
Absorbance, A.U.	+AuNC	-AuNC
350	1.1337	0.1537
352	1.215	0.1459
354	1.3207	0.1379
356	1.4067	0.1322
358	1.4862	0.1265
360	1.5673	0.1207
362	1.6326	0.1157
364	1.6849	0.1097
366	1.7248	0.1026
368	1.7481	0.0958
370	1.7511	0.0892
372	1.7194	0.0827
374	1.6851	0.0779
376	1.6386	0.0743
378	1.5958	0.0715
380	1.5141	0.0688
382	1.4512	0.0666
384	1.3847	0.0651
386	1.3192	0.0634
388	1.2437	0.0623
390	1.1764	0.0611
392	1.1099	0.0604
394	1.0479	0.0598
396	0.9647	0.0589
398	0.8912	0.0582
400	0.8141	0.0576
402	0.7382	0.0571
404	0.6638	0.0565
406	0.6016	0.0563
408	0.5349	0.056
410	0.4763	0.0556
412	0.4179	0.0551
414	0.3667	0.0548
416	0.3217	0.0544
418	0.2792	0.0539
420	0.2488	0.0538
422	0.2237	0.0537
424	0.2009	0.0534
426	0.1808	0.0531
428	0.1631	0.0529
430	0.1488	0.0527
432	0.136	0.0524
434	0.1275	0.0523
436	0.1203	0.0519
438	0.1145	0.0517
440	0.1109	0.0517
442	0.1081	0.0512
444	0.1062	0.0512
446	0.1043	0.0509
448	0.1036	0.0511
450	0.1026	0.0504
452	0.1028	0.0506
454	0.1024	0.05
456	0.1016	0.05
458	0.0994	0.0496
460	0.0982	0.0496
462	0.0948	0.0493
464	0.0918	0.0492
466	0.0882	0.0486
468	0.0831	0.0481
470	0.0802	0.0482
472	0.0765	0.0478
474	0.0736	0.0474
476	0.0719	0.0478
478	0.0709	0.0473
480	0.0703	0.0466
482	0.0702	0.0469
484	0.071	0.0469
486	0.0716	0.0465
488	0.0726	0.0464
490	0.0743	0.0463
492	0.0753	0.0463
494	0.0768	0.0461
496	0.0805	0.0458
498	0.082	0.0458
500	0.0834	0.0456
502	0.0875	0.0454
504	0.0901	0.0453
506	0.0929	0.0457
508	0.0973	0.045
510	0.1001	0.0452
512	0.1037	0.0446
514	0.1074	0.0446
516	0.1117	0.0446
518	0.115	0.0443
520	0.1199	0.0446
522	0.1247	0.0446
524	0.1314	0.0444
526	0.1363	0.0444
528	0.141	0.0443
530	0.1456	0.045
532	0.1523	0.0442
534	0.1591	0.0442
536	0.1661	0.0443
538	0.1742	0.0438
540	0.1806	0.044
542	0.1898	0.0444
544	0.1962	0.0445
546	0.2046	0.0439
548	0.2145	0.0441
550	0.2253	0.0442
552	0.2349	0.0439
554	0.246	0.0441
556	0.2572	0.0441
558	0.2693	0.0439
560	0.2828	0.0441
562	0.2974	0.0437
564	0.3112	0.0438
566	0.3244	0.044
568	0.3402	0.0439
570	0.3545	0.0439
572	0.3719	0.0439
574	0.3867	0.045
576	0.405	0.0439
578	0.421	0.0441
580	0.4421	0.0438
582	0.4622	0.0438
584	0.4809	0.0442
586	0.5027	0.0441
588	0.5242	0.0438
590	0.5467	0.0442
592	0.5644	0.0439
594	0.5903	0.0444
596	0.6124	0.0441
598	0.6343	0.0439
600	0.6583	0.044
602	0.681	0.0442
604	0.7051	0.0439
606	0.7272	0.044
608	0.7482	0.044
610	0.7742	0.044
612	0.7965	0.0437
614	0.8184	0.0441
616	0.8426	0.0443
618	0.8652	0.0441
620	0.8839	0.0436
622	0.9044	0.0435
624	0.9257	0.044
626	0.944	0.0436
628	0.9601	0.0436
630	0.9771	0.0431
632	0.9924	0.0432
634	1.0065	0.043
636	1.0181	0.0436
638	1.0299	0.0432
640	1.0415	0.0428
642	1.0483	0.0432
644	1.0563	0.043
646	1.0608	0.043
648	1.0631	0.0431
650	1.0619	0.0431
652	1.0636	0.0428
654	1.061	0.0426
656	1.0562	0.0428
658	1.0506	0.0429
660	1.0417	0.0426
662	1.0326	0.0427
664	1.0201	0.0422
666	1.005	0.0421
668	0.9902	0.0428
670	0.9749	0.0423
672	0.9553	0.0424
674	0.9336	0.0423
676	0.9136	0.042
678	0.8893	0.0416
680	0.8691	0.0411
682	0.8463	0.0414
684	0.8206	0.0418
686	0.794	0.0414
688	0.7678	0.0411
690	0.742	0.0415
692	0.7173	0.0408
694	0.6882	0.0412
696	0.6616	0.0412
698	0.6358	0.0414
700	0.6153	0.0412
702	0.5922	0.0409
704	0.5666	0.041
706	0.5418	0.0418
708	0.5219	0.0419
710	0.5004	0.0408
712	0.4787	0.0412
714	0.4578	0.0416
716	0.4387	0.0407
718	0.4206	0.0412
720	0.402	0.0409
722	0.3851	0.0404
724	0.3705	0.0416
726	0.3561	0.0414
728	0.3428	0.0423
730	0.3299	0.043
732	0.3205	0.0434
734	0.3106	0.0435
736	0.3016	0.044
738	0.2931	0.0445
740	0.2866	0.0446
742	0.2793	0.0453
744	0.2727	0.0443
746	0.2698	0.0448
748	0.2657	0.045
750	0.2636	0.0449
752	0.2607	0.0443
754	0.2607	0.0452
756	0.2579	0.0457
758	0.2587	0.0454
760	0.2602	0.0451
762	0.2614	0.0451
764	0.2631	0.045
766	0.2653	0.0455
768	0.2676	0.0449
770	0.2708	0.0451
772	0.2742	0.0444
774	0.2773	0.0449
776	0.2831	0.0446
778	0.2883	0.0442
780	0.2939	0.0439
782	0.3002	0.0449
784	0.3059	0.0447
786	0.3159	0.0445
788	0.3217	0.0442
790	0.3295	0.0437
792	0.3366	0.0446
794	0.344	0.0445
796	0.3516	0.0437
798	0.3618	0.0445
800	0.3701	0.044
802	0.3775	0.0434
804	0.3858	0.0438
806	0.3949	0.0435
808	0.4023	0.0436
810	0.4134	0.0439
812	0.4215	0.0431
814	0.4331	0.0444
816	0.4407	0.0441
818	0.453	0.0436
820	0.4635	0.045
822	0.4744	0.0449
824	0.4821	0.0443
826	0.489	0.0454
828	0.5003	0.0456
830	0.5079	0.0463
832	0.5181	0.047
834	0.527	0.047
836	0.5371	0.0474
838	0.5445	0.0475
840	0.5534	0.0476
842	0.5629	0.0471
844	0.5693	0.0479
846	0.578	0.0484
848	0.5865	0.0486
850	0.5927	0.0478
852	0.6045	0.0491
854	0.6091	0.0495
856	0.616	0.0485
858	0.6253	0.049
860	0.6311	0.0494
862	0.638	0.0495
864	0.6446	0.0499
866	0.6485	0.051
868	0.656	0.0516
870	0.6588	0.0524
872	0.6681	0.0531
874	0.672	0.0542
876	0.6779	0.0545
878	0.6812	0.0549
880	0.6882	0.055
882	0.6936	0.0543
884	0.6949	0.0542
886	0.6976	0.0537
888	0.6973	0.0526
890	0.6987	0.0523
892	0.7004	0.053
894	0.7017	0.053
896	0.7043	0.0535
898	0.7034	0.0529
900	0.7033	0.0534

## Sheet: Fig. 2g
AuNC, nM	A652 nm/s
15000	0.00104	0.00106	0.000997	0.000958	0.00101	0.000987	0.00089	0.0011
7500	0.000485	0.000566	0.000485	0.000491	0.000476	0.000469	0.00042	0.00051
3750	0.000246	0.000255	0.000203	0.000223	0.000204	0.000232	0.00019	0.00024
2500	0.000156	0.000151	0.000144	0.000137	0.00014	0.00014	0.00012	0.00015
1250	7.35e-05	6.92e-05	6.41e-05	6.58e-05	6.41e-05	6.67e-05	5.4e-05	6.7e-05
625	3.5e-05	3.16e-05	2.99e-05	2.74e-05	2.74e-05	2.82e-05	2.6e-05	3e-05
312.5	1.45e-05	1.28e-05	1.45e-05	1.28e-05	1.2e-05	1.28e-05	9.4e-06	1.2e-05
156.25	5.13e-06	5.13e-06	5.98e-06	5.13e-06	4.27e-06	4.27e-06	4.3e-06	4.3e-06
78.125	2.56e-06	1.71e-06	3.42e-06	1.71e-06	1.71e-06	3.42e-06	1.7e-06	2.6e-06

## Sheet: Fig. 2h
Abs, A.U.	+AuNC	-AuNC
300	0.4929	0.3433
302	0.4414	0.291
304	0.399	0.2378
306	0.3617	0.2052
308	0.3316	0.1841
310	0.3098	0.1703
312	0.2931	0.1593
314	0.2766	0.1492
316	0.2637	0.1417
318	0.2522	0.1347
320	0.2441	0.1296
322	0.2369	0.1245
324	0.2328	0.121
326	0.2297	0.1162
328	0.2285	0.1133
330	0.2291	0.1095
332	0.2317	0.1069
334	0.2352	0.1033
336	0.2421	0.1005
338	0.2497	0.0984
340	0.2594	0.097
342	0.2711	0.0951
344	0.2849	0.0942
346	0.3007	0.093
348	0.3177	0.0916
350	0.3377	0.0911
352	0.3576	0.0904
354	0.3789	0.0898
356	0.3959	0.0888
358	0.4124	0.0881
360	0.4275	0.0869
362	0.4416	0.0858
364	0.456	0.0849
366	0.4723	0.0828
368	0.4882	0.0815
370	0.5048	0.0788
372	0.5231	0.0765
374	0.5408	0.0751
376	0.5581	0.0744
378	0.5728	0.0736
380	0.5924	0.0729
382	0.6095	0.0728
384	0.6274	0.0725
386	0.6446	0.0723
388	0.6651	0.0722
390	0.6841	0.0722
392	0.7016	0.072
394	0.7181	0.0721
396	0.7381	0.0721
398	0.7554	0.0723
400	0.7748	0.0723
402	0.7905	0.0723
404	0.8068	0.0722
406	0.8192	0.0725
408	0.8318	0.0724
410	0.8438	0.0723
412	0.8538	0.0723
414	0.8617	0.072
416	0.8676	0.0726
418	0.8692	0.0724
420	0.869	0.0724
422	0.8676	0.0722
424	0.864	0.0715
426	0.8577	0.0717
428	0.85	0.0715
430	0.8396	0.0712
432	0.8267	0.0705
434	0.8127	0.0701
436	0.7995	0.0696
438	0.7833	0.0691
440	0.7688	0.0685
442	0.7535	0.0677
444	0.7341	0.067
446	0.716	0.0662
448	0.6985	0.0661
450	0.6795	0.0652
452	0.6592	0.0639
454	0.6389	0.0629
456	0.6186	0.0621
458	0.5974	0.0613
460	0.5803	0.0604
462	0.5619	0.0593
464	0.5438	0.0588
466	0.5261	0.0581
468	0.5074	0.0566
470	0.491	0.0552
472	0.4757	0.0544
474	0.4583	0.0523
476	0.444	0.0526
478	0.4299	0.0514
480	0.4142	0.0498
482	0.4026	0.0491
484	0.3937	0.0474
486	0.3847	0.0473
488	0.3745	0.0467
490	0.3644	0.0458
492	0.3557	0.0456
494	0.3475	0.0439
496	0.3379	0.0437
498	0.3302	0.0425
500	0.3225	0.0416
502	0.3156	0.0408
504	0.3089	0.0402
506	0.3016	0.0392
508	0.2957	0.0389
510	0.2897	0.0381
512	0.284	0.0372
514	0.2781	0.0366
516	0.2729	0.0358
518	0.2683	0.0358
520	0.263	0.0349
522	0.2574	0.0338
524	0.2514	0.0332
526	0.2471	0.0326
528	0.2425	0.0318
530	0.2391	0.0314
532	0.2345	0.0312
534	0.2295	0.0303
536	0.2248	0.0299
538	0.2201	0.0289
540	0.2165	0.0289
542	0.2123	0.028
544	0.2089	0.0272
546	0.2047	0.0266
548	0.201	0.0267
550	0.197	0.0257
552	0.1933	0.0255
554	0.1896	0.0251
556	0.1861	0.0244
558	0.1827	0.0236
560	0.1792	0.0232
562	0.1763	0.0228
564	0.1725	0.0223
566	0.1697	0.0221
568	0.1669	0.0216
570	0.1644	0.021
572	0.161	0.0202
574	0.1588	0.0199
576	0.1568	0.0199
578	0.1542	0.0193
580	0.1516	0.0189
582	0.1491	0.0186
584	0.1469	0.0183
586	0.1447	0.0179
588	0.1428	0.0179
590	0.1408	0.0172
592	0.1387	0.0169
594	0.1362	0.0162
596	0.1347	0.0158
598	0.133	0.0158
600	0.1313	0.0153
602	0.1295	0.0153
604	0.1274	0.0149
606	0.1261	0.0148
608	0.1246	0.0141
610	0.123	0.0138
612	0.1213	0.0138
614	0.1201	0.0139
616	0.1187	0.0135
618	0.1171	0.0135
620	0.1161	0.0132
622	0.1152	0.0132
624	0.1132	0.0124
626	0.1118	0.0118
628	0.1107	0.0121
630	0.1094	0.0115
632	0.1089	0.0119
634	0.1076	0.0116
636	0.1061	0.0113
638	0.1057	0.0118
640	0.1044	0.011
642	0.1034	0.0109
644	0.1021	0.0115
646	0.1016	0.0107
648	0.1001	0.0102
650	0.0993	0.0107
652	0.0989	0.0104
654	0.0973	0.0103
656	0.0967	0.0094
658	0.0961	0.0108
660	0.095	0.0101
662	0.0941	0.0094
664	0.0934	0.0098
666	0.0926	0.0093
668	0.0919	0.0095
670	0.0913	0.0085
672	0.0904	0.0088
674	0.0893	0.0085
676	0.0888	0.0087
678	0.0883	0.0089
680	0.088	0.0096
682	0.0862	0.0082
684	0.0862	0.0088
686	0.0857	0.0088
688	0.0848	0.0084
690	0.0846	0.0081
692	0.0834	0.008
694	0.0832	0.0085
696	0.0814	0.0082
698	0.082	0.0072
700	0.0806	0.0074
702	0.0808	0.0076
704	0.0795	0.0073
706	0.0792	0.0075
708	0.0776	0.0073
710	0.0778	0.0074
712	0.0769	0.007
714	0.0755	0.0077
716	0.0768	0.0087
718	0.0759	0.0068
720	0.0753	0.0077
722	0.0744	0.0074
724	0.0741	0.0072
726	0.0731	0.0069
728	0.0726	0.0067
730	0.0732	0.0075
732	0.0716	0.0063
734	0.0711	0.0061
736	0.0717	0.0065
738	0.0703	0.0057
740	0.0705	0.0071
742	0.0695	0.0062
744	0.0683	0.0058
746	0.0684	0.0063
748	0.0681	0.0065
750	0.0681	0.0062
752	0.0672	0.0058
754	0.0672	0.0069
756	0.0665	0.0061
758	0.0655	0.0055
760	0.0659	0.0063
762	0.0657	0.0064
764	0.0653	0.0059
766	0.0643	0.0058
768	0.0636	0.0062
770	0.0627	0.0058
772	0.0627	0.0058
774	0.0625	0.0052
776	0.0615	0.0059
778	0.061	0.0053
780	0.0622	0.0045
782	0.0615	0.0052
784	0.0607	0.0049
786	0.0603	0.0049
788	0.0588	0.0051
790	0.0594	0.0056
792	0.0589	0.006
794	0.0582	0.0072
796	0.0584	0.0053
798	0.0578	0.0057
800	0.0573	0.0068
802	0.0566	0.0037
804	0.0571	0.0062
806	0.0561	0.0041
808	0.0557	0.0038
810	0.0563	0.0044
812	0.0548	0.0036
814	0.0545	0.0041
816	0.0547	0.0042
818	0.0547	0.0046
820	0.0539	0.0044
822	0.0542	0.0051
824	0.0531	0.0045
826	0.0538	0.0046
828	0.0528	0.004
830	0.0529	0.0046
832	0.0525	0.0048
834	0.0524	0.0053
836	0.0514	0.0047
838	0.0506	0.0039
840	0.0505	0.0041
842	0.0506	0.0039
844	0.0488	0.0036
846	0.0502	0.0042
848	0.0487	0.0036
850	0.0494	0.004
852	0.0487	0.0042
854	0.0483	0.0034
856	0.0491	0.0039
858	0.0473	0.0039
860	0.0468	0.0041
862	0.0467	0.003
864	0.0465	0.0031
866	0.0468	0.0044
868	0.0459	0.004
870	0.0466	0.0044
872	0.0451	0.0038
874	0.0451	0.0037
876	0.0455	0.0034
878	0.0445	0.0028
880	0.0448	0.0037
882	0.0459	0.0043
884	0.0439	0.0031
886	0.0444	0.0034
888	0.0437	0.0035
890	0.0445	0.0037
892	0.0441	0.0039
894	0.0432	0.0039
896	0.0427	0.0036
898	0.0425	0.0037
900	0.0422	0.0036

## Sheet: Fig. 2k
AuNC, nM	Abs 414nm, AU
1508.64	1.0631	1.0106	1.1292	1.3001	1.0572	1.1728
603.455	0.9785	1.0371	1.0723	1.1528	1.0672	1.0243
241.382	1.0342	0.8025	1.0909	1.0355	0.8625	1.0138
96.5527	0.9776	0.7973	0.9234	0.8267	0.8118	0.6658
38.6211	0.8143	0.6874	0.7361	0.7839	0.5879	0.517
15.4484	0.5933	0.6297	0.5207	0.6345	0.5105	0.392
6.17938	0.4714	0.4564	0.4602	0.5702	0.3344	0.2896
2.47175	0.2648	0.3698	0.3663	0.3257	0.2445	0.2123
0.9887	0.2425	0.253	0.2845	0.2521	0.1875	0.1856
0.39548	0.1646	0.12	0.1358	0.1446	0.1578	0.0594

## Sheet: Fig. 3b
Time, min	AuNC, pmol
1440	402.517	435.394	429.928
300	402.517	397.018	397.018
180	386.002	363.897	410.755
120	347.25	363.897	285.655
60	243.074	254.482	161.909
30	89.7039	38.9692	120.189
1	8.0037	15.2335	25.613

## Sheet: Fig. 3c
MMP-7, nM	A414nm, A.U.			A652/s
268	1.003	0.994	1.01	0.0012	0.00119	0.00121
107	0.98	0.95	1.024	0.00112	0.00107	0.00106
17	0.926	0.945	0.871	0.00092	0.000896	0.000879
10	0.605	0.643	0.592	0.000325	0.000232	0.000276
1.5	0.3	0.251	0.351	2.56e-05	2.39e-05	1.88e-05
0.5	0.21	0.221	0.223	4.27e-06	1.88e-05	9.4e-06
0.1	0.19	0.241	0.201	2.05e-05	9.4e-06	1.45e-05

## Sheet: Fig. 3d
	RPLALWRS			GGGGGG
MMP-1	6.387	15.163	8.79	0.103	0.077	0.203
MMP-2	8.326	6.643	5.258	0.186	0.221	0.185
MMP-3	2.47	2.798	3.507	0.087	0.206	0.673
MMP-7	69.822	72.595	66.634	0.228	0.182	0.103
MMP-8	3.399	5.097	3.096	0.083	0.193	0.153
MMP-9	4.195	3.762	3.851	0.195	0.083	0.152
MMP-12	8.326	6.241	7.884	0.189	0.175	0.187
CTSB	0.12	0.09	0.13	0.097	0.083	0.192
CTSD	0.12	0.09	0.13	0.139	0.113	0.178

[truncated: 56 more sheets: Fig. 3f, Fig. 3h, Fig. 3i, Fig. 4c, Fig. 4d, Fig. 4e-h, Fig. 4i, Fig. 5c, Fig. 5d, Fig. 5f, Fig. 5g, Fig. 5h, Fig. 6b, Fig. 7d, Fig. 7f,g, Fig. 7h, Fig. 7i, Fig. 7k, Fig. 7l,m, Fig. 7n …]
